# Supplementary material for: Photoexcited Palladium Complex-Catalyzed Isocyanide Insertion into Inactivated Alkyl Iodides
Source: Molecules. 2025 Jun 13;30(12):2584. doi: 10.3390/molecules30122584 (PMC12196398; doi:10.3390/molecules30122584)
Supplement: Supplementary file 1 [file molecules-30-02584-s001.zip]

Archive with 1 entries (1 files):
- molecules-3625973-supplementary.pdf
